# Supplementary material for: Beyond SGCE: expanding the clinical and molecular spectrum of KCTD17- and KCNN2-related myoclonus-dystonia
Source: Front Neurol. 2026 Mar 30;17:1728361. doi: 10.3389/fneur.2026.1728361 (PMC13070805; doi:10.3389/fneur.2026.1728361)
Supplement: Supplementary file 5 [file table_1.xlsx]

## Sheet: Arkusz1
MDS Gene	SGCE	KCTD17	KCNN2
Age at onset of dystonia or myoclonus	First decade (mean six years; range six months-80 years)	First decade (range 4-51 years)	First decade (range 3-12 years)
Primary movement symptom	Myoclonus, less commonly dystonia	Myoclonus or jerky tremor, less commonly dystonia	Tremor with superimposed myoclonus, rarely dystonia
Body distribution of myoclonus	Neck, trunk, and upper limbs (proximal> distal)*; "lightning-like" or “tic-tac” jerks	Upper limbs (proximal> distal), neck, face*	Upper limbs (distal>proximal), neck, face*; sometimes occurring in a "shivering-like" fashion
Dystonia	In over half of patients	In allmost all patients (12/13**)	In almost all MDS patients (11/12 individuals from seven families), but other overlapping motor phenotypes without dystonia also described
Body distribution of dystonia	Neck, upper limbs (cervical dystonia, writer's cramp, hand posturing); lower limb action dystonia (more common in children)	Cranio- cervical region (including oromandibular dystonia, laryngeal dystonia, and blepharospasm) and upper limbs; can progress to generalized dystonia	Neck, upper limbs (cervical dystonia, writer's cramp, hand posturing)
Progression of symptoms	Myoclonus causing significant functional disability; stable mild to moderate dystonia in most cases; possible spontaneous remission of limb dystonia during childhood or adolescence	Increasing severity of dystonia spreading from the cranio-cervical region or upper limb to other sites; mild myoclonus	Gradual progression of motor symptoms, with later stabilization in some patients; disabling myoclonus and tremor; mild to moderate dystonia
Improvement with alcohol	Yes	No	Early in the disease course, not sustained later in life
Eliciting and aggravating factors	Posture, action, stress, caffeine, touch and acoustic stimuli	Posture, action, stress	Posture, action, touch and acoustic stimuli, stress, caffeine (in two families), fatique
Neuropsychiatric symptoms	Yes, common (in about 65% of cases in a large cohort study)	Rare (2/13**)	Yes, prominent and variable
Cognitive dysfunction	No	No (low normal cognitive abilities in one case)	Yes, common
Additional features	Postural tremor of the upper limbs, seizures (rare)	Infantile hypotonia, motor delay, unsteady gait	High-frequency, small-amplitude hand tremor (resting and action), head tremor, mild cerebellar ataxia, opsoclonus, psychomotor delay, bordeline/mild intellectual disability***
GPi DBS response	Good (significant and sustained improvement in dystonia, myoclonus, and quality of life)	Good (improvement in myoclonus and dystonia, including cranial and laryngeal dystonia), but limited data on long-term outcomes	Unknown (limited and contradictory data)
Reported disease-associated variants	Various variants reported (> 100): nonsense, missense, frameshift, splice-site, exon deletions, whole-gene deletions	Missense and splice-site variants#: c.434G>A, p.(Arg145His); c.461T>A, (p.Met154Lys); c.785C>T, (p.Ser262Phe)##; c.229C >A, (p.Leu77Ile); c.508-2A>T; c.508-1G > C	Missense, splice-site, and nonsense variants##: c.1112G>A, p.(Gly371Glu); c.862_863delinsTC, p.(Ile288Ser); c.1831C >A, p.(Leu611Ile); c.1709C>T, p.(Ser570Phe); c.1084G>A; c.583C>T, p.(Gln195Ter); c.1780-2A>G
Genotype-phenotype correlations	Not identified	So far not reported (limited data avaialble)	So far not reported (limited data avaialble)
References	3-8, 37	11-15	16-22
*Can affect all body parts; **Molecularly confirmed cases; ***Variable motor and non-motor features described in association with other KCNN2-related phenotypes; #Additional missense and truncating variants detected in association with other KCNN2-related phenotypes; ##Variant detected in asymptomatic mother; GPi DBS, Globus Pallidus internus Deep Brain Stimulation
